# Supplementary material for: Genome-Wide Analysis of the Maize LBD Gene Family Reveals a Role for ZmLBD12 in the Development of Lateral Roots
Source: Plants (Basel). 2025 Aug 21;14(16):2600. doi: 10.3390/plants14162600 (PMC12388876; doi:10.3390/plants14162600)
Supplement: Supplementary file 1 [file plants-14-02600-s001.zip › Supplemental Table S1.xlsx]

## Sheet: Sheet1
Supplemental Table S1. The Primer sequences of ZmLBD12 used for RT-qPCR
Primer name	sequence(5′-3′)	sequence length
LBD12-qPCR-F	GTCTTCGCGCCCTACTTCC	140bp
LBD12-qPCR-R	TACACCATGCTGCTCACCG
AtActin8-qPCR-F	CTCAGGTATTGCAGACCGTATGAG	185bp
AtActin8-qPCR-R	CTGGACCTGCTTCATCATACTCTG
