# Supplementary material for: Genome-Wide Analysis of the Maize LBD Gene Family Reveals a Role for ZmLBD12 in the Development of Lateral Roots
Source: Plants (Basel). 2025 Aug 21;14(16):2600. doi: 10.3390/plants14162600 (PMC12388876; doi:10.3390/plants14162600)
Supplement: Supplementary file 1 [file plants-14-02600-s001.zip › Supplemental Table S3.xlsx]

## Sheet: Sheet1
Supplemental Table S3: Ka/Ks values of duplicate gene pairs in maize
Z .mays	Name 1	Name 2	Ka	Ks	Ka_Ks
	Zm00001eb003920	Zm00001eb403030	0.073025	0.0796667	0.916632
	Zm00001eb010570	Zm00001eb026870	0.226873	0.70224	0.323071
	Zm00001eb010570	Zm00001eb398670	0.0429082	0.159515	0.268993
	Zm00001eb020740	Zm00001eb108240	0.409765	1.25383	0.32681
	Zm00001eb020740	Zm00001eb326200	0.461023	1.16997	0.394047
	Zm00001eb026870	Zm00001eb398670	0.270524	0.886957	0.305002
	Zm00001eb042180	Zm00001eb178740	0.147602	0.465512	0.317075
	Zm00001eb042180	Zm00001eb311030	0.389279	0.691599	0.562869
	Zm00001eb051480	Zm00001eb219100	0.0876518	0.375567	0.233386
	Zm00001eb052620	Zm00001eb218120	0.0830174	0.153376	0.541267
	Zm00001eb108240	Zm00001eb326200	0.066916	0.162621	0.411484
	Zm00001eb178740	Zm00001eb311030	0.432204	0.895442	0.482671
	Zm00001eb265490	Zm00001eb355150	0.136831	0.150795	0.907394
	Zm00001eb145150	Zm00001eb288160	0.314612	0.854509	0.368178
	Zm00001eb288160	Zm00001eb349310	0.225757	0.267118	0.845157
	Zm00001eb123060	Zm00001eb345960	0.596274	0.88687	0.672335
	Zm00001eb145150	Zm00001eb349310	0.29869	0.825889	0.361659
	Zm00001eb292980	Zm00001eb353210	0.200223	0.342458	0.584664
