# Supplementary material for: Genome-Wide Analysis of the Maize LBD Gene Family Reveals a Role for ZmLBD12 in the Development of Lateral Roots
Source: Plants (Basel). 2025 Aug 21;14(16):2600. doi: 10.3390/plants14162600 (PMC12388876; doi:10.3390/plants14162600)
Supplement: Supplementary file 1 [file plants-14-02600-s001.zip › Supplemental Table S4.xlsx]

## Sheet: Sheet1
Supplemental Table S4. The motif composition of ZmLBD gene in maize
motif 1	SPCAACKFLRRKCVPGCVFAPYFPPDEPA
motif 2	VSSLVYEAQARLRDPVYGCVGLISALQQQ
motif 3	KFAAVHRVFGASNVSKLLQELPPAQRADA
motif 4	EAQANATVFLAKFYGRAGLLNLLAAVPED
motif 5	VRALQAZLARAQAELAKYQA
motif 6	EIRHHQHLDENCQIDHKDYFEIK
motif 7	DNMQQFHFNDSCAAADKVDL
motif 8	DHHHHQQPQ
motif 9	IGGAGPFMQQDNFASVQMLAMSFEG
motif 10	MAEFVGNAVPN
